# Supplementary material for: Implantation initiation of self-assembled embryo-like structures generated using three types of mouse blastocyst-derived stem cells
Source: Nat Commun. 2019 Jan 30;10:496. doi: 10.1038/s41467-019-08378-9 (PMC6353907; doi:10.1038/s41467-019-08378-9)
Supplement: Supplementary file 3 — Supplementary Data 1 [file 41467_2019_8378_MOESM3_ESM.xlsx]

## Sheet: Primers
Supplementary Data1 Primers
Number	Primer name	5' to 3' forward sequence	5' to 3' reverse sequence
1	Lamγ1	ACATGCCAGCGAGTGTGTAA	AGTCACAAGGAAGGCACTCG
2	Frs2	CCTCTGCCTACGACGATACG	ACCGAGCCCTGGAGTTGTA
3	Smad3	CGCAGGTTCTCCAAACCTCT	GCACACCTCTCCCAATGTGT
4	Perlecan	CCCACTCATCATCAGACGCA	GGATGTGGACATTAGCGGCA
5	Vimentin	AGCAGTATGAAAGCGTGGCT	CTCCAGGGACTCGTTAGTGC
6	Snai1	CACACGCTGCCTTGTGTCT	GGTCAGCAAAAGCACGGTT
7	Wnt2b	CAGGAGTGGTCCACGCTATC	GGAATCTCCGAACAGCCGTG
8	Fzd8	TGTTGGAAGTGACCTCGCTC	AACCGATGCCTTTGCACAAC
9	Ifitm1	CTCCGTGAAGTCTAGGGACA	CACAGACAACGATGACGACG
10	Cited2	GCCGCCAGGTTTAACAACTC	TTGGGGTTGCAATCTCGGAA
11	Sfrp1	AAGCGAGTTTGCACTGAGGA	TACTGGCTCTTCACCTTGCG
12	Sfrp5	TGACTTTGTGGTCAAGATGCG	AGCTGTCCCTCTACTTTGCG
13	Igf2	ATCTCTTTGGCCTTCGCCTT	GCTTGAAGGCCTGCTGAAGTA
14	Essrb	TACAAGCGACGGCTGGATTC	CAAGCTCCCGATCTGCCAAT
15	Ets2	TTCACTGGAAGCGGACCAATC	CTTGCCCGAAGTCTTGTGGA
16	Acvr1b	TACGACTTAGTGCCCTCCGA	ATCACTCGCAAGGCCTCATA
17	Fgfr1	GACGGTGAAGTTCAAGTGCC	AGGTGGCATAGCGAACCTTG
18	Grb2	CCCTGTCCGTCAAGTTTGGA	GGTTCCTGGACACGGATGTT
19	Fgf8	ACCTAATTTTACACAGCATGTGAGG	GCCGTTGCTCTTGGCAATTA
20	Fst	GTGACAATGCCACATACGCC	TCCGAGATGGAGTTGCAAGA
21	Spry2	TCCAAGAGATGCCCTTACCCA	GCAGACCGTGGAGTCTTTCA
22	Amn	GGACAAGATGGTGTCGGTCC	GTTACAAGCTGGGTCCGAGT
23	Furin	GACCCTGGAGCCAGTTTTGA	CATCCGCACCCCTCCAATTC
24	Hhex	AAGGCGGTCAAGTGAGGTTC	ACATCTTGGCCAGACGCTTT
25	Sparc	GCTCCACCTGGACTACATCG	CCAGGCGCTTCTCATTCTCA
26	T/Bra	TGGCTCTAGCCAGTATCCCA	TGTCCACGAGGCTATGAGGA
27	Tead4	CCCCCGTTCAAATAGCTCCT	AAGCCCAAGCTACAGTGACC
28	Tpbpa	TGAACTGCAAGAGCAGAAGGATA	CTGACCGGAGGCACTCATTT
29	Lefty2	CAGCCAGAATTTTCGAGAGGT	CAGTGCGATTGGAGCCATC
30	Amot	ACTTTTGCTCCCACTTGGTCA	CTCCCAGCCCACTAATGCTT
31	Sox7	TCAGGGGACAAGAGTTCGGA	CCTTCCATGACTTTCCCAGCA
32	Ifitm3	CCGTGAAGTCTAGGGATCGG	GACCGGAAGTCGGAATCCTC
33	Flk1	AGGCAGGGAGAGTCCAGAAT	CTAGAATGCGGGCTCCTGAC
34	β-catenin	TCCTCCTCCAGGACAATGAC	GTGCTGGGGTTGTGTCTTTT
35	Pcsk6	GCTGTCGGTCAGAGATGAAC	TCGTAGCTTGCATAGGAATCGT
36	Wnt2	CCGAAGTAGTCGGGAATCGG	AAGGTGCCTTTGCTGTCCTT
37	Erk2	CGTTGGTACAGAGCTCCAGAA	GGGAAGATAGGCCTGTTGGAT
38	Alk2	AATCAAGAGCGCCTGAACCC	GAGCCACCGTTCTCTGTACC
39	Bmp1ra	ATGGGGTCTCTGGTTCTGC	CAATACCATCTTGCTCCGTGAA
40	Gsk3b	CAGTGGTGTGGATCAGTTGG	ACCTTTGTCCAAGGATGTGC
41	Prdm14	TGCTTCCCTACTACCTGATGG	TGTAAGTCGGTTGGGTGCTC
42	Stella	GAGAAGACTTGTTCGGATTGAGC	CATCGTCGACAGCCAGGG
43	Nanos3	CCGTGCCATCTATCAGTCCC	AATTCCGGGTGGTGTAGCAG
44	Ddx4	GGTTCTAGGAAACCAGCAGCA	ATCACTGCTTTCACCTCCTTCA
45	Mixl1	CCATGTACCCAGACATCCACT	CGGTTCTGGAACCACACCT
46	Hand1	TCAAAAAGACGGATGGTGGT	GCGCCCTTTAATCCTCTTCT
47	Gapdh	AGGTCGGTGTGAACGGATTTG	TGTAGACCATGTAGTTGAGGTCA
48	Dnmt3b	CTGTCCGAACCCGACATAGC	CCGGAAACTCCACAGGGTA
49	Tcfap2c	CAGAGGGCTCGAAGGATTC	CGCGGGACTGTAGAGATGTT
50	prdm1	GCCAACAACAGCAAAGAGGT	GGCATTCTTGGGAACTGTGT
51	Wnt3	GGTGGAGAAACACCGTGAGT	AAAGTTGGGGGAGTTCTCGT
52	Axin1	CTCCAAGCAGAGGACAAAATCA	GGATGGGTTCCCCACAGAAATA
53	Pou3f1	TCGAGGTGGGTGTCAAAGG	GGCGCATAAACGTCGTCCA
54	Pou5f1	GTTGGAGAAGGTGGAACCAA	CTCCTTCTGCAGGGCTTTC
55	Slc7a3	GGAGCTGGGTATGGGTGAGA	TGGATGGTCCTGCTTTATCTTTG
56	Caspase3	GGGACAAATGGGCCTGTTGA	ACCGGTATCTTCTGGCAAGC
57	Lhx1	TCAGAACCTAGGTGCCAAACG	CAGTTGCTCACGGATATGGC
58	ErbB4	GATGCCATAAGTCTTGCACTGG	GTCCATAGCACCTGCCATCA
59	Cb1	CTGTTCAAACTGGGTGGGGT	CAAGCAAAAGGCCACTACGG
60	β-catenin	TCCTCCTCCAGGACAATGAC	GTGCTGGGGTTGTGTCTTTT
61	Gdf3	ATGCAGCCTTATCAACGGCTT	AGGCGCTTTCTCTAATCCCAG
62	ErbB1	GTGGAGGGACATCGTCCAAA	ACATTGCTGGGCACAGATGA
63	Cb2	GCTCATGGGGTGGACTTGTT	CTACATGCCGGTGGGCTTTC
64	Tcf23	GGGGTCTGAACATAGCAGGA	GTCATCCCTATGGAGGAGCA
65	Smad2	CATAGGTGGGGAAGTGTTTGC	GTTACAGCCTGGTGGGATCT
66	Akt	AAGAAGGAGGTCATCGTCGC	GGTCGTGGGTCTGGAATGAG
67	Collagen IV	GTGGGTCCTCCGGGATTTAC	CCTTTTCTCCTGTTGGGGCA
68	Nidogen	TGGTGTCTGCAGATGTGAACC	TCTCTCTGTAGCCTCATAGCCA
69	Lama1	CGCATCAGAACACTCAACGC	AAATGCACATGCCTCCAACG
70	Crim1	CTGTGAACTCTGTCAGTGCC	AGATGTCACAGCCATGCTTAT
71	Tbx6	TGCTTGCCGAGTATCAGTCAC	GAATGTAGACACGGTCGGGTA
72	Pax6	AACAACCTGCCTATGCAACC	ACTTGGACGGGAACTGACAC
73	Dkk1	GAAGATGAGGAGTGCGGCTC	TTCCCCTCGAGGAAAATGGC
74	Lefty1	CGCACTGCCCTTATCGATTC	CGCGAAACGAACCAACTTGT
75	Nodal	ACGTTCACCGTCATTCCTTC	GTAGGGCTGATGCCAACACT
76	Tdgf1	CTGCCCAAGAAGTGTTCCCTG	TCGTCACAGACGGCGTTTG
77	Foxa1	CCAAGCCGCCTTACTCCTAC	GTGCCACCTTGACGAAACAA
78	Foxa2	GGCAACATGTTCGAGAACGG	CTTCTTGCCTCCGCTACTGG
79	Cer1	TCACCTCTACAGGAGGAAGCC	ACAGTCTTCATGGGCAATGGT
80	Hnf4a	AGCGTGAGGAAGAACCACAT	AGCCCGGAAGCACTTCTTA
81	Dab2	GGAATCAGTCTCCATCATTTGC	TTGGTGTCGATTTCAGAGTTTAGAT
82	Fgfr2	CCAGAAGAGCCACCAACCAA	TAGTCCAACTGATCACGGCG
83	Fgf4	CTACTGCAACGTGGGCATC	CGGAGAGAGCTCCAGAAGAC
84	Gata6	GGTCTCTACAGCAAGATGAATGG	TGGCACAGGACAGTCCAAG
85	Sox17	CTCGGGGATGTAAAGGTGAA	CTTTGGCCCACACCATAAAG
86	Gata4	TCTCACTATGGGCACAGCAG	GCGATGTCTGAGTGACAGGA
87	β -Actin	TTCTTTGCAGCTCCTTCGTT	ATGGAGGGGAATACAGCCC
88	Fgf5	ATCTACCCGGATGGCAAAGT	TCTCGGCCTGTCTTTTCAGT
89	Acsl4	CTCACCATTATATTGCTGCCTGT	TCTCTTTGCCATAGCGTTTTTCT
90	Otx2	AGCTCGGGAAGTGAGTTCAGA	GAGGAAGTGGACAAGGGGTCA
91	Gata3	CTTATCAAGCCCAAGCGAAG	CATTAGCGTTCCTCCTCCAG
92	Elf5	ATTCGCTCGCAAGGTTACTCC	GGATGCCACAGTTCTCTTCAGG
93	Eomes	ACCGGCACCAAACTGAGA	AAGCTCAAGAAAGGAAACATGC
94	Cdx2	AAGACAAATACCGGGTGGTG	CCAGCTCACTTTTCCTCCTG
95	Klf4	CTCTGCTCCCGTCCTTCTC	AGAGAGTTCCTCACGCCAAC
96	Sox2	AAGGGTTCTTGCTGGGTTTT	AGACCACGAAAACGGTCTTG
97	Nanog	TTCTTGCTTACAAGGGTCTGC	AGAGGAAGGGCGAGGAGA
98	Utf1	TGTCCCGGTGACTACGTCT	CCCAGAAGTAGCTCCGTCTCT

## Sheet: Gene expression levels
Supplementary Data1 Raw data of sigle cell gene expression analysis
NOTE：BLANK means no signal was detected during experiments; ZERO means the corresponding primer set was not used.
			TE/ExE markers													VE																					Epi											The region opposite to mesoderm
																DVE						AVE									VE
			Pcsk6	Cdx2	Eomes	Elf5	Gata3	Essrb	Fgfr2	Bmp4	Tead4	Tpbpa	Igf2	Acvr1b	Ets2	Dab2	Hnf4a	Lhx1	Foxa1	Wnt2b	Otx2	Tdgf1	Nodal	Lefty1	Cer1	Dkk1	Amot	Cited2	Sfrp1	Sfrp5	Amn	Gata4	Sox17	Gata6	Sox7	Sparc	Acsl4	Fgf5	Pou5f1	Fgfr1	Fgf4	Spry2	Fst	Grb2	Nanog	Klf4	Sox2	Slc7a3	Utf1
TSC 0h	1	0H-TS-1	14.0295	13.2562	12.5764	13.5966	11.0411	15.3409	14.1032	9.94852	14.9689	0	6.7898	8.54834	14.3959	5.5231	4.73283				2.67409	2.34119	8.40895		2.33917	3.43108	11.0716	10.2258	9.70112	9.55356	7.15749	9.72483		9.69245		16.4962	10.2313		4.44422	0		12.2467	0	0	4.51231	6.2135
	2	0H-TS-2	13.4133	12.6905	12.1448	13.2554	10.241	13.606	13.7666	9.19375	13.938	0	4.93493	9.79123	11.6962	4.60793		6.01153		6.30457			9.33026		3.97888		11.554		9.65782	7.43833		8.79514		8.90689		16.2995	9.85786		4.56501	0	10.2115	10.4277	0	0		8.14054
	3	0H-TS-3	15.282	14.5703	12.5122	14.0176	10.0644	15.199	13.8025	9.11113	15.9672	0	7.58255	7.73934	15.4121			6.67919		3.86448		6.90192	9.4875			6.80756	9.65637	11.1676	11.1665	11.787	1.80793	8.53768		9.31712		17.0073	10.3368			0	9.34753	14.5258	0	0	8.44803	6.90889		8.36229
	4	0H-TS-4	14.1112	13.8032	13.9378	14.5026	12.6141	15.5817	14.0203	11.5433	15.8386	0	4.47184	9.91755	14.7378	8.4569	6.13104	5.28649		7.17374		4.73699	8.18333		5.75331			10.8274	10.7793		10.9312	8.84781		8.76224	4.06447	16.9696	11.1045		4.90314	0		15.9594	0	0	1.6061	7.01259			5.11355
	5	0H-TS-5	14.5144	11.3448	11.9962	14.8647	11.0063	14.8489	15.0104	11.3606	15.8813	0	5.97849	10.9732	13.79	6.93819		2.48881					10.6984		4.89543	2.40556	12.8323	11.5868	9.54063	10.5786		2.56211				17.8916	11.0742		2.7166	0		14.234	0	0	7.88168	9.48896		6.5286
	6	0H-TS-6	13.4568	11.5784	12.3313	13.1536	10.1426	14.4371	14.2608	9.99197	15.3171	0	3.24719	8.04528	13.7785	6.113	7.41734	9.02222					11.3801				12.6404	8.34642	10.9285	9.31782		8.63976		8.76847		17.2615	10.8567		3.43282	0		12.163	0	0	2.68563	6.7666
	7	0H-TS-7	11.847	12.3039	11.939	13.6892	7.71284	15.0385	13.5371	10.233	14.5595	0	5.33704	8.77585	12.61	7.15029		5.03734		7.33177		4.7123	7.28337				10.4859	9.65762	10.8895				8.46568			16.5298	10.2484			0	8.61054	9.02865	0	0	3.34234	8.41141		4.05363
	8	0H-TS-8	13.7008	12.2087	13.4184	13.9697	11.8292	14.0751	13.4948	11.1376	15.4477	0	7.54249	9.05061	14.9189	9.26712		5.7163					10.4337		0.998409		11.4674	10.267	9.51842		0.195536	2.8817		2.28195	5.50351	17.5688	10.2725			0	8.63051	12.5558	0	0	2.76808	9.50119		3.46331	3.9981
	9	0H-TS-9	14.0977	12.7391	13.319	14.2856	12.3847	14.1837	15.5134	10.5792	15.6824	0	6.49274	9.24728	14.0828	2.08805		6.10316				2.06725			6.85362	6.84673	11.163	9.84786	10.471		7.55764				2.46202	17.5874	11.3494			0	9.13359	13.3749	0	0	3.29059	8.77967
	10	0H-TS-10	12.2578	11.5029	11.4421	12.7046	10.6986	13.9041	12.0851	8.68115	13.2751	0	3.88391	9.38592	12.8115		7.74716	6.68199					8.87557		2.93088		9.67938	7.61302						1.96858	3.11225	16.1597	6.4233	3.81357		0	8.31401	10.1249	0	0	3.59505	5.8758
	11	0H-TS-11	13.3382	13.5345	12.695	12.9354	11.998	14.5606	13.496	10.7897	14.7276	0	5.78545	7.66502	13.5943	5.10886		5.30497		7.72773			9.89271				11.1874		12.3823		7.81601	7.89705		8.28333		16.553	10.8298			0	7.91913	13.7272	0	0		3.15152
	12	0H-TS-12	15.0817	13.6526	13.8231	15.102	12.5598	15.7411	15.0055	12.0107	15.9435	0	7.02079	9.73798	14.1216			8.58591							6.69583		5.57826	10.8168	12.7752	10.1467	10.7609	10.9241		10.799		18.0292	11.0213			0	8.05813	14.5566	0	0	8.54484	7.47593			0.168206
	13	0H-TS-13	14.8585	13.4083	13.5977	13.3535	12.3857	15.5779	13.4956	11.832	16.0948	0	7.21478	10.2244	14.5491			8.41715		6.27873		6.61932	12.1471		1.94296	6.14026	12.7381	11.0852	11.2866	10.1569	8.69389	10.0422		9.93947		18.0832	8.53791			0	9.73423	14.756	0	0	3.46519	7.98048		0.669009
	14	0H-TS-14	13.5933	12.7418	12.9173	14.4164	11.5322	15.0597	13.9341	10.1482	15.5031	0	8.4285	10.0682	13.9576			5.99043				5.64226	4.18023		7.03658			10.465		9.46278		10.9785		10.9346		18.3943	11.2549	6.95993	4.11202	0	9.08129	14.32	0	0		8.35865			0.814374
	15	0H-TS-15	14.3142	12.7803	14.0967	14.4399	12.6419	16.1925	13.9558	11.3222	15.5641	0	5.9152	7.94777	15.0073	3.13018		7.52265					7.97895		4.47194	6.84631	11.6126	11.9155	10.4838		9.27338	8.81251		8.68943		17.7975	10.2404		4.08098	0		14.5172	0	0	4.11077	6.04152		0.563121
	16	0H-TS-16	13.3099	10.9184	11.2897	13.0635	10.9139	15.2178	13.5403	9.2891	14.1019	0	6.72533	8.71392	12.2168					4.00053			10.6608		6.89288	3.99904	11.4983	5.96718		9.04402		9.61813		9.50735		16.6001	9.55059			0	9.69067	13.7131	0	0	9.0422	8.82764
	17	0H-TS-17	15.0342	13.7159	14.0034	13.8562	12.0826	15.5372	14.576	11.5203	16.0956	0	6.42901	8.64329	14.2031	6.66281	8.1294	0.792001			6.13164		2.98388		8.36443	7.60138	12.103	12.0882	11.0729	10.9454	8.45613	9.27984		9.11557	5.72798	17.2033	8.68771			0	10.3379	13.4927	0	0	8.17829	6.51194
	18	0H-TS-18	10.5987	12.4941	12.1582	13.2772	11.0752	13.8365	14.1703	8.60381	13.9178	0	6.68597	10.317	13.2273	4.88208	6.90242	7.11504				8.20573	9.15814				11.7215	8.15961	11.9932			7.97449	7.70836	8.37297		16.9049	9.80795			0	8.82575	9.9816	0	0	8.92564	9.55572			1.8374
TSC 24h	81	24H-TS-17	0	16.0803	16.4982	15.4232	15.035	17.9591	17.5674	8.24184	18.9769	0	11.7769	12.1524	13.1666	9.09886	3.7408	2.73324		0		8.11684	12.7136		3.11473		15.7547		3.73865	13.2816	11.7014	8.18771		8.34823		19.8365	12.5343		17.7741	14.7558	13.2729	12.1041	11.525	17.4491	14.2553	17.0483	16.9052
	82	24H-TS-16	0	14.5627	14.9432	15.8058	14.6391	18.0601	16.6712	12.0538	17.8224	0	10.6311	11.1575	16.2421		9.72353	6.70654		0			9.52941		7.76095		12.4292	9.88054	8.45165	12.1816		7.40893		7.88474	2.99055	19.4496	11.7995		17.7666	14.188	13.4931	11.7206		17.0007	13.4825	15.946	17.8751		1.32857
	83	24H-TS-15	0	16.1993	15.4856	16.46	14.9409	18.275	17.1361	13.0954	18.6499	0	10.6258	10.93	14.3434	10.1416		9.9202		0	8.71531	6.08743	10.8181		8.82442		14.7149	9.26247	12.0019			13.0805		12.9672		20.6775	13.1656		18.3153	14.9955	13.5154	14.5563		16.0382	15.6786	16.2199	16.7717		4.71774
	84	24H-TS-14	0	9.49988	3.32057	11.8516	15.2727	11.2797	15.7776	9.18635	18.1465	0	11.4032	10.8413	15.3959	12.2877				0	3.28438				9.27977	12.0406	14.719	12.4847				6.30783		7.2997		20.1883	14.4753		18.1569	9.19054	13.2459			16.4973	13.6183	16.6958	11.9018	9.24517	6.58946
	85	24H-TS-13	0	13.6937	12.3152	13.3395	13.8216	15.503	17.5582	8.60347	17.0265	0	9.63796	12.3589	14.4662		5.61102	9.86409		0	9.58842	1.85947	10.8013		6.9847		15.2725	11.1969	11.9647	11.5631	2.61566	12.2314		11.8744		20.0623	12.3858		17.6999	14.2895	13.6043	12.1677		16.5405	14.595	17.1435	11.6977	10.0628
	86	24H-TS-12	0	17.1234	16.9402	17.01	13.9714	17.6884	17.7059	13.3787	17.5651	0	12.0374	11.6375	14.3035			3.33843		0	5.14707		11.0938		9.92857	10.7173	15.1012	12.6802	13.2162	13.0562	11.7356	14.035		14.2776		20.0348	13.2943		17.9015	16.9339	12.3381	18.5307		16.4338	13.9321	16.1381	18.3191	9.26726
	87	24H-TS-10	0	15.1226	14.3823	13.7778	14.794	16.2799	16.8769	11.1968	17.4604	0	9.94399	11.7574	13.8129		9.5275	5.6173		0	9.78505	12.1979	6.72979				12.9369	9.72874	11.4111	12.5108	3.98191	8.55566	3.29984	8.25867	3.58493	19.1945	11.2952		16.8658	14.1467	12.8413	15.957	10.8209	16.6313	10.5972	16.9249	16.1218	7.23415
	88	24H-TS-9	0	14.6262	13.3444	13.3024	13.3876	15.8976	15.273	8.7167	16.4693	0	9.38738	11.843	14.1447	7.84064		10.5369		0		10.2742			6.41348		16.0004	9.36866	13.1032	8.65954	3.12576	5.66459	10.8256	6.60856		19.5367	10.3957		17.1722	16.0815	12.5428	14.7056		15.2311	13.27	16.5532	16.5858
	89	24H-TS-8	0	15.6656	11.7805	13.8598	15.1942	16.2184	17.1542	8.12327	17.2742	0	11.1681	10.0811	12.8802			10.0825		0		3.47408		4.67284	9.4107		11.1671	5.12963	10.8637	7.21302		7.57119		7.74123		19.5341	12.877	7.12971	17.8886	15.0845		13.0295		16.3896	11.999	16.2019	17.195
	90	24H-TS-7	0	15.4521	15.8611	16.3151	15.0442	17.7154	17.1901	13.01	18.0446	0	11.2202	11.9431	13.9116	7.75135		9.21669		0		5.32068	5.07257		5.78647		15.0257	9.10418	8.28467	11.6706	6.69658	10.9246		10.8438		20.1342	13.2857		17.3495	15.093	13.5709	14.0975		17.4331	13.8182	16.8134	17.1506
	91	24H-TS-6	0	15.132	12.2042	14.4617	14.9001	17.3707	15.7971	6.69398	17.406	0	9.89596	12.3183	14.1694	8.90003		8.27477		0	9.92208		13.8551		9.19668	1.60491	15.4744	11.1747	13.3687		7.70386	4.47209		5.92997	1.93167	19.5685	13.206	9.71837	17.6222	15.0596	13.068	10.3855		16.1362	12.9361	16.2987	15.9253
	92	24H-TS-5	0	15.6544	14.6419	15.1327	15.6032	18.2982	17.0702	11.5254	17.8941	0	9.09696	10.5276	14.0734	5.43853				0			0.920596		7.53699	9.90235		8.68251	12.8299	11.6635	4.62081	7.82502		7.27314		20.3034	12.5506		17.6028	15.3908	13.4713	16.7316		15.7521	14.1989	16.2037	18.4039	6.79978	4.56566
	93	24H-TS-4	0	15.045	15.9382	16.0517	14.5294	18.2897	17.321	11.6324	18.804	0	10.1058	11.2804	14.4884	11.225		9.43635		0		3.48702	9.09381		8.81031	10.5919	14.9803	13.33	11.9212	11.385	9.734	13.6348		13.7527		19.1944	13.3386	3.033	17.8341	16.0691	13.3622	16.1828		16.8335	14.0656	16.6218	17.3837	1.05482	4.17906
	94	24H-TS-3	0	15.3917	16.4488	16.4936	15.3861	18.2391	17.4723	9.77359	18.9326	0	10.775	12.0002	15.639	7.9756	9.8099		11.0521	0		5.79511	13.2549		7.77132	9.73915	15.565	11.0645	11.0554	12.0809	10.5644	13.0798		12.9074		21.1719	13.6243		18.7657	15.2654	13.0452	16.1829		16.4146	13.9612	16.4737	18.2235	9.37045	1.78888
	95	24H-TS-2	0	13.6767	13.1907	13.7615	14.3712	15.2156	14.6854	13.2802	16.4803	0	11.9438	12.7788	14.7629	8.97923		6.50518		0			14.3681	7.49948	6.24453	8.06393	15.2643	10.2444	11.8226		3.62238	5.86342		6.12783		19.6236	13.1066		17.9993	17.1233				16.6333	14.1292	16.2952	16.6797	9.45471	7.75942
	96	24H-TS-1	0	13.8956	8.83566	12.7043	14.6117	12.6892	16.5872	6.6064	16.5561	0	10.443	8.19345	13.9255			7.78957		0		3.35978			9.20029	10.4425	14.6031	8.75049		11.1689	6.42851	2.05301			1.88467	19.9259	12.631		18.3801	14.4257	13.0406	14.5374		16.412	14.2154	17.4303	14.0457		2.39942
TSC 84h	33	84H-TS-53	0	15.7626	16.0689	15.869	14.4418	17.4517	18.1323	15.4588	17.4162	0	15.2278	14.6985	15.438	10.0199		8.15591		0		12.3945	11.9193				14.8636	8.64904	14.5568			13.1299		13.1452		19.0269	14.6123		17.6905	15.3312		15.7788		19.0194	8.04507	11.2895	6.81295
	34	84H-TS-51	0	14.2638	12.5435	13.9867	15.0022	16.6701	16.8834	14.1461	16.9035	0	13.068	14.307	14.6201	5.31264	7.17045			0			10.702					8.50139	12.1444	8.93319	12.1588					18.3298	10.9063		16.5894	12.793	2.80634	15.6429		16.8893	6.18118	9.65883	3.35287
	35	84H-TS-50	0	16.0438	15.2282	14.3683	14.5779	18.2745	16.202	15.1023	17.4705	0	14.7373	14.9896	15.4781	7.24737				0						10.3855	13.7609	9.15259	14.3489	9.80868	5.55847	12.2047		11.8393		18.3778	14.904		16.8758	15.5314		16.1045		17.9776	7.49819	11.2896		7.94132
	36	84H-TS-48	0	14.0659	9.28517	12.3791	15.128	14.2209	17.2927	13.3757	16.1692	0	16.0666	14.5331	12.6223	0.678836				0		0.93591					10.5199	9.04544								18.656	12.3078		17.3888	13.549	0.546596			17.9077	5.44295	9.92711
	37	84H-TS-47	0	14.4983	15.2012	15.0357	12.5705	16.8923	16.5058	15.2881	16.9902	0	14.9143	13.3825	13.9537					0							13.8364	8.94252	12.1782		8.49921	10.8467		10.6704		17.7972	13.2776		15.7387	14.4084		16.2634		17.457	4.65345	9.74304	7.36885
	38	84H-TS-45	0	12.4522	8.98681	13.0233	15.0729	12.5899	16.4651		17.0898	0	15.6326	12.5363	15.6569					0							13.81	9.6267	14.0403		11.0681					18.1934	13.0035		16.4141	11.6108	11.3126			17.2858	6.26706	9.71499
	39	84H-TS-44	0	15.8115	15.3858	14.7003	13.6839	17.9319	15.7881	14.2209	17.4975	0	14.3191	13.0842	14.5235	9.60707		10.3145		0			8.07547			8.44695	12.4452	9.65068	12.9459			11.2127		11.0246	9.86208	17.8511	12.776	10.6748	16.4315	14.783	3.19396	16.2429		17.7666	3.63441	10.1516	4.33447
	40	84H-TS-42	0	12.1164			16.8064		14.6227	10.4813	15.8788	0	17.1293	14.1134	16.2109					0						17.109	13.9831	12.7208	14.864	11.6128	1.16924	11.227		10.9416	1.97584	18.0284	11.6428		17.0352		2.97671		13.9655	17.4545	5.51694	10.3359	6.73425
	41	84H-TS-41	0	12.2975	9.65841	12.5335	15.9612	6.60169	16.1149		16.7273	0	15.3332	12.8834	15.1242					0							14.3994	10.6278	13.431		10.9579					17.9654	13.3311		16.4847	13.124	5.22398	10.0075		17.0611	6.01867	10.6039	5.3581
	42	84H-TS-40	0			11.5579	15.0731	11.206	15.4575		16.1956	0	14.5319	12.4181	14.8748					0			11.5816				13.6574		13.6929			11.0434		11.0289		17.2536	10.1772	9.87986	16.0933	10.7154				15.9444	5.18373	9.79251	5.43221
	43	84H-TS-39	0	16.5189	14.4232	15.4955	15.7086	18.3646	18.6693	13.8523	17.8945	0	16.4677	15.8926	14.9684	8.69114			10.2914	0		7.00115	11.3131			8.64093	15.8367	2.747	14.3239		11.3554	16.3573		16.2702		19.1407	14.4598		17.9936	15.7781		13.5008		19.1138	5.92216	11.9344	4.32886
	44	84H-TS-38	0	14.8595	13.4227	13.0109	14.2653	16.7574	16.9232	15.6739	17.6634	0	15.0948	13.4872	12.9676					0					7.55349	4.76749	13.8132	9.06334	12.0045			11.3225		11.0629		16.4555	12.0679		16.6825	14.8834	2.88088	16.5847		18.4115	6.25686	10.4387			2.19576
	45	84H-TS-37	0	9.76294		10.1717	15.5765		13.4053		17.2002	0	16.2996	12.2647	15.5999					0		11.0159	10.4438			12.1922	14.4799	15.6121	11.1457							18.6542	11.1054		18.3737					16.305	5.14406	10.6629	6.93469		1.20032
	46	84H-TS-12	0				11.8445		11.861		14.6402	0	15.2158	10.8601	13.7188					0			9.937													15.6748	11.8065		14.6629					15.5806	6.26693	8.03595			0.768622
	47	84H-TS-7	0	10.7804		8.22845	8.25523	8.74369	12.4521		13.1356	0	10.9433	9.67425	12.0265	7.02836	3.53408	12.0725		0		10.021	11.4598			6.93322	12.6853	8.07199	11.8424	11.7942					0.543716	16.1452			13.6008	9.72397	4.21136	12.5761		13.3056	6.29233	6.37026		7.53189
ESC 0h BVSC-	1	B0-1	0	8.81243	10.0448	11.4249	7.95274	15.912	11.8373	10.464	13.9626		3.79835	11.0827	10.2636			7.70883		0	11.0296	17.1561	14.2225	8.02211			6.58542		15.8634	12.0711	9.98681	9.72904		9.6433		16.983	11.6175		7.20191	12.086	13.2548	15.0041		14.195	18.8386	15.366	18.8448	13.2278	2.58243
	2	B0-3	0	9.82991	8.5813	10.7139		17.0288		7.09981	14.2943			9.86655				6.97303		0		17.1099	12.135		9.49875				15.7023			10.3593		10.2132		17.0952	10.311		2.04367	12.0284	13.9015	16.1275	13.9088	14.3811	17.7386	15.2696	19.643	12.3019
	3	B0-4	0	10.6465	11.4145	10.588		17.6859		10.7751	13.3949			9.75798	13.6482		10.476	8.27602		0		16.7748	13.9955	8.4441	10.1679			11.3146	14.8382	12.0728					3.6244	16.3979	11.3968		6.63966	13.4841	14.328	15.4742	5.63074	14.4601	17.248	15.1619	19.9195	14.4082
	4	B0-8	0	7.39337	9.75516	10.073		15.9227	11.0412	9.18591	14.077		2.59183	9.76743	12.5899			8.93973		0	9.44289	15.7817	11.9435	5.19381				10.3325	15.5046	10.8164						15.7931	10.3148		1.40864	12.4718	13.341	15.3262	9.6304	13.1208	16.8729	14.4418	18.7402	12.831
	5	B0-9	0			10.7698		15.6423	2.85938	8.68211	13.8758			8.53316	12.3288	10.9193				0	12.8986	16.8469	11.0018	11.3447	9.00248	10.8718		7.88765	15.5794	9.85759	9.83431	11.4754	10.1242	11.5366	7.81339	16.0105	9.63105		7.39434	12.245	14.3342	12.4118		13.7602	17.5539	13.968	17.7972	13.1447	2.41451
	7	B0-13	0	8.06158	8.99198	11.3351	10.2482	16.0813		10.0216	14.4375			9.42056	12.9439			7.20887		0	10.2929	16.4819	14.3593	9.8914					11.9804	11.0834	11.6692	10.4519		10.4184		15.8723	11.9823			12.8271	14.484	13.8232		13.1493	17.3519	14.6323	17.6669	12.2782
	8	B0-15	0		3.50148	11.0794		15.1282		9.78802	11.9188		3.14407	10.462	11.5102		10.0973			0	10.0608	16.1635	13.5221		7.50512		10.7338		14.1875			9.22836		9.51552		15.2402	10.9708		4.82033	12.4808	14.1601	14.7889		11.0934	17.4587	15.6345	17.4265	11.2726
	9	B0-16	0	9.63783	8.36288	9.28464		15.537		11.3859	12.1586		2.80545	10.0903	12.4176	4.47278	9.13417	8.36132		0	8.64954	16.3656	13.696		4.54858			11.744	15.1499	10.9239						15.2157	10.1253		3.10922	10.5727	14.2292	13.9329		13.4396	18.2776	14.48	17.0906	13.1195	3.18769
	10	B0-18	0	7.42552	10.0274	11.227		16.6147		10.2252	13.7411			9.77875	12.247					0	9.16812	17.4715	13.6383	3.78006	7.43136	9.45906		11.1686	15.8807	12.547			11.2009			15.9573	12.3525			12.5622	14.3828	14.8954	11.0614	13.7494	17.7525	15.0733	17.0003	13.7885
	11	B0-19	0	1.6356		10.6798	7.82407	16.5576	7.72968	10.2819	13.3469			10.1347	12.8615	6.8922		4.30282		0	8.45967	15.6388	12.7617	8.00903	5.50273			9.23434	14.9185	11.6315	6.51071	10.2477		10.0688		15.7333	11.2595			12.0988	13.8957	15.6962		13.6652	17.1482	14.4155	18.8424	13.4413
	12	B0-20	0	6.76235	9.29109	11.3128		15.6368		6.35851	14.2997		2.83699		13.8706		9.47482	8.71097	10.6553	0	12.6261	17.4973	13.958		9.51377		10.0496	12.2401	15.7189	11.1225						17.1928	9.77371		1.6306	11.2119	13.2347	13.201		13.032	19.2361	14.7296	17.8117	11.4026	4.9195
ESC 24h BVSC-	13	BVSC-79	0		3.20952	10.5477			4.95931	7.08594	12.7273			4.99093		8.18549		7.48017		0			11.0984				11.2799	11.3284		10.0892		16.3141		16.354	5.41862	17.7681	9.88027			8.77699	10.9931	11.978	15.9244	10.4956	12.565	13.7295			1.26159
	14	BVSC-82	0		6.01729	8.68788								7.73076	4.71827	9.60636	11.4133			0			10.1869		9.61069		6.2683	12.1253		11.2127	9.50786	14.901		14.9565		18.0586	9.85818				11.3345		13.8809	11.3855	12.6974	14.315	16.9204		4.25066
	15	BVSC-85	0			10.3576				9.4243	11.5838		3.96427	5.96181	9.77691	11.7886	11.2196		3.09845	0	6.55625	6.78141	3.03177				11.3394	8.42187		12.2438	9.09989	17.9691		17.9598	8.38425	18.186	11.127			9.00624	10.0552	12.1176	16.6595	9.73443	13.0546	14.3185	14.606		2.54215
	16	BVSC-88	0	4.90942		8.9691				8.95765	11.2787			5.83262	11.2474	9.95712				0	1.75075	4.99639	8.49243		1.64462	4.07636	10.1285	11.8845		11.9499		16.972	5.6081	16.9708	6.09088	18.1501	8.13599				11.041	5.58904	17.0949	11.6197	13.9679	13.7577	17.6048
	17	BVSC-90	0			10.1749			11.8903		11.7372				11.3909	12.1603		4.96125		0		9.09657			5.38393	6.10494	13.343	9.9696		13.5072		15.581		15.6355	6.99199	18.4731	7.82708		5.48845	10.0413	10.9431	10.4091	14.49	10.6899	15.4289	14.2575	17.4129	6.68477
	18	BVSC-91	0			4.14678		10.3246			13.429			8.61684	11.4593	13.5387	12.9882	4.31019		0		10.0783			9.04638	10.9778	12.6086	14.0675	4.00397	12.5378		15.1009		15.2163		19.5071	10.0228			9.34579	10.2938	13.012	16.6699	13.0782	17.5415	15.7549	18.9799
	19	BVSC-92	0	3.61073		8.55299		9.06761	12.7874	5.53299	14.588			9.61481	14.6117	16.5746	13.8651	7.68011		0		13.6657	12.1939			12.0256	15.3788	15.2265		12.9174	11.9197	19.5923	5.75238	19.588	10.7839	22.3334	13.5477			4.87268	9.14691	15.3265	20.5377	14.8268	17.0094	17.9776	21.9	8.91699
	20	BVSC-93	0			9.56898	8.41608			8.46387	13.2412				11.3195	13.3443	13.0052			0		3.35728	9.14213		2.51031		11.5711	13.8916		11.2726		16.863	11.3242	16.8997		18.893	11.5883		5.03457	10.3622	11.3803	10.895	17.6975	11.4385	16.5234	14.5906	19.0441
	21	BVSC-97	0			10.0655	9.32098	10.484	11.3697	6.44418	13.9338			7.49001	11.3588	11.6009	5.91929	5.12359		0		12.1966	12.9327	2.57549	6.54604		14.3694	10.29		11.5558	3.87256	17.8313		17.814	8.66991	18.9234	10.7679		2.92853		9.6119	13.4563	17.8766	13.1596	16.5501	15.1383	19.982	10.7479
	22	BVSC-103	0			9.52239				9.33106				6.47042	10.2183	10.5211		9.10878		0			8.86946				13.5631	14.7089		12.7921		16.608		16.6387		17.6827	9.83206				11.7966	10.595	14.1939	11.271	17.1872	13.1054	18.1543	7.68464	2.13165
ESC 84h BVSC+	23	BVSC-48	0	6.20723	8.51637	12.4216	8.53453	14.2537	12.3681	7.49126	13.4069			7.35795	11.1075	8.66499	4.32401	8.66492		0	12.647	11.9181	13.313				10.8172	3.87082		13.4935	9.19859	5.823	11.2319	6.43706		12.3581	12.6074	11.9749		12.2158	13.3719	13.0949		12.735	9.10634	9.08643	5.99772	11.3322
	24	BVSC-49	0	7.00224	9.68129	10.3553		13.3755	11.4994	11.1568	12.7207			7.62316		5.20671	9.22358	9.51259		0	13.5743	13.9497	3.75935		5.97649		12.5551	7.55457		12.1298	2.00241	6.61729		7.66505		14.5263	10.893	12.4306	0.701858	10.4464	14.7609	13.6246		12.8613	8.76355	10.9382	6.34171	13.3042	1.63977
	25	BVSC-54	0		4.99353	11.1512		9.75979	9.67579	9.18564	11.0754				8.9734	6.02459		8.52698	9.65557	0	7.04627	10.1056	11.9188	7.24612	9.33466		5.38146		4.78544	12.8615	1.38436	11.3357		11.5524		12.5218	7.55788	11.5866		11.1412	12.9398	10.107	9.39947	9.60734	3.99027	10.6646	5.70322	8.76813
	26	BVSC-56	0			10.6355	8.95793	12.3364		11.6443	11.322			5.04933				4.85077		0	12.7641	14.0268	9.87182	5.46599			8.41609		2.42884	13.5719	1.97482	6.28004		6.70342		13.1934	11.7631	11.8259		12.0016	13.6612	13.0631		11.5725	0.958796	10.252	2.40869	11.7109	7.06704
	27	BVSC-58	0			9.66373		14.1635	7.16971	9.02965	12.599			7.81951	8.46236	3.50283		9.90098	8.65441	0	11.6775	9.60206	11.5253							12.6978		4.16157		6.40985			9.53976	11.0663		10.5881	10.3104	10.0415		10.8356	3.28191	9.20783	5.92364	9.98421
	28	BVSC-61	0	7.69748	10.7612	10.4873	8.61743	15.5905	12.7822	9.53189	13.0623		4.68019	9.15545	10.4306			9.21204	10.8238	0	12.3699	13.7932	15.0954	9.5989	6.13082					12.9537		11.8877		11.9256	4.21132	15.0002	11.0625			12.6037	15.2758		2.22316	13.8897	5.72114	10.2772	4.92196
	29	BVSC-62	0		1.87892	9.84521		10.8017	11.3862	7.55986	12.3797					3.41714		10.9384		0	1.54383	11.5255	9.41682		5.71317		11.891			12.3923	2.87309	6.35873		6.72411			7.57339			11.166	13.1604	11.1546		9.61026	4.68883	9.02834	4.0794	8.27509
	30	BVSC-63	0			10.1617	6.48124	12.0868	9.12663	10.1052	11.6167							8.67356		0	9.10263	11.4483				4.95798	10.1066	5.43284	8.25799	12.5056	4.12662	10.8296	10.2352	10.61		11.7524	11.0335	11.5192		12.0491	14.3596	9.63937		10.733	4.51544	7.87019	4.85414	11.1933
	31	BVSC-64	0			10.4186		11.1946	10.3783	7.17286	11.9124		3.28861					9.02958		0	11.9017	12.6483					11.4254		2.24557	12.1546		7.1193		7.72726	5.35897	12.0508	11.7471	14.239	6.78223	11.9288	13.156	12.3587	9.17975	10.425	3.47593	10.6778	5.0294	11.3808	1.81697
	32	BVSC-66	0	5.38952	8.69799	10.0002	8.55562	12.2021	5.0004	9.71721	11.8808		4.15149	6.57171				6.06856		0	6.31351	9.88182	12.0954		7.79969		10.1307			11.9647		6.91407	7.84234	6.44016		13.5	9.83381			9.6883	14.7791	9.86325		9.87815	4.92153	7.74177	4.22999	8.7397	2.86289
	33	BVSC-67	0	3.68326	7.24575	9.19681		6.76538	10.3187	9.81061	11.4176	3.68326		5.07371		1.70618		6.21504		0	5.8675	9.56319	11.1815				11.6402			12.8947		5.35393	10.9805	4.29339	1.78908	9.64091	9.93891	11.4934		10.6982	13.0862	9.61646		10.0927	6.04507	10.525	6.02071	4.67458	7.00468
	34	BVSC-68	0	5.78739	10.7061	7.5373	10.5762	13.8926	11.987	11.5761	13.9364		4.82173	6.96022	9.29343	11.8137		3.13784		0	14.1598	15.4738	12.9461	10.3442			14.0214	14.328	13.1571			15.8929		15.925	7.08951	18.4468	13.0176	15.0429		12.2357	15.2178	14.047	17.7165	13.8748	4.18118	13.2459	9.39468	13.7008
	35	BVSC-71	0	8.9369	8.26375	9.94923	10.0052	14.1204	14.3216	9.30538	12.0538	1.4022	5.15008	10.7347		9.41789	11.6498	13.9087	10.8223	0	15.9274	16.7763	14.9166	10.3791	8.97779	9.17192	15.7093	10.2396	14.8213	12.586		15.0281	4.6416	15.0055	7.49736	18.7798	14.2228	16.9296		13.8092	15.5191	15.2133	16.7859	14.0475	5.49819	13.3014	8.12233	15.1957	1.8751
	36	BVSC-72	0			10.6115		15.039	12.9118	11.2935	12.8323			8.59846	12.1396	9.56949		5.06755		0	15.189	15.5271	14.6142	7.78509			13.1174	10.7916	10.7698	12.944	9.35446	15.435		15.4737	8.00124	17.2961	12.5029	14.4958	7.52016	12.8674	12.8407	13.9023	15.7197	14.1502	3.44295	12.554	3.5184	13.8425
	37	BVSC-74	0	3.84133	3.44728	11.5282	8.31776	12.1091	7.25884	8.98783	12.5338			7.70495	9.9241	4.24522		7.37231		0	9.7372	10.453	10.4753		8.97541		7.18611			12.8985		10.4635		10.7691		12.2983	9.31306	8.88206		12.4702	14.0239	11.9226	11.7749	11.3	2.65345	10.049	5.37464	12.0947
	38	BVSC-75	0		5.79342	10.7576		12.2724		9.60512	10.6459			9.04784				7.6152	9.85156	0	9.42907	12.0016	13.3932		7.90891	6.77181	10.0413	8.1102		12.5304		12.5944		12.6311		13.9279	10.3255	9.63613	8.31082	11.506	15.2778	10.1285	12.4982	12.3538	4.26706	10.2707	3.40809	11.0158
ESC 84h BVSC-	39	BVSC-6	0		7.03259	10.9617				10.2067	11.0775			7.8852	9.35626	2.07605				0	10.2675	13.9177		9.90508	5.11466		10.8834		11.6194	1.50431	8.01684	6.41697		6.55763	5.58587	12.2661	10.4711	11.2692	6.08423	12.8795	13.4305	12.7543		11.8271	1.63441	11.0272	7.22619	12.5439
	40	BVSC-11	0			11.1979			6.21673	10.9159	8.35254			8.4528		9.71121				0	12.8675	12.7258	10.8307	12.3388		6.06893	9.28321	5.00978	11.8696	12.4534		6.3134		7.32224		11.738	10.4429	13.1479		11.758	12.1431	11.5199		11.138	3.51694	9.0362	5.6915	13.1852
	41	BVSC-15	0	4.92942	3.80221	8.9354		5.19413	10.6514	4.89895	5.66133		3.37046	7.98176		9.69313	8.70124			0	11.4571	11.781	8.82743	3.35255			11.0528			12.0956		5.92622	10.8823	5.18474		6.83459	11.04	12.7512		11.2287	14.1273	11.4998		10.8678	4.01867	9.4894	5.2415	11.0989
	42	BVSC-17	0		2.91691	8.91302		12.1529		5.36971	9.32417			7.47803	11.5917	1.84896		5.5949		0	13.0143	14.5784	11.6358				8.62462	8.85729		11.1037	10.5116	7.0407		6.15373		9.47336	12.2209	14.7374	5.28831	12.8018	14.3012	13.7023		12.201	3.18373	11.0114	4.83879	13.6587
	43	BVSC-19	0		8.45299	8.42329		7.12237	7.04948	7.79021	6.05809			8.65111	6.2084	6.93019		10.5443		0	12.4103	14.6989	11.2455				12.9611	7.35158	4.24821			3.75725		6.07733		13.7438	13.4029	13.9854	4.22779	12.6883	13.7151	14.7284	11.3018	12.2589	3.92216	10.9888	8.98633	13.2959	5.91449
	44	BVSC-22	0	6.15284	7.16333	11.1115				5.92972	10.1557							8.47309		0	10.7696	12.6652			7.0451		6.78855	6.32906	10.0095	12.874		6.54391		6.07038	4.12025	12.0651	12.6309	13.1042	7.40194	10.9078	13.7438	13.2425		11.7036	4.25686	6.91375	3.31768	12.6469
	46	BVSC-26	0	9.38948		10.614			11.0247	6.04569	10.8972			10.0817	10.6174					0	14.3758	15.2723	12.3053		8.94153		7.03611	9.82986	11.6484	12.212	5.86703	10.4505		10.4485		13.456	12.8006	15.1568		12.472	14.3855	13.7164		11.421	4.26693	11.9591	4.81582	13.8519
	47	BVSC-29	0		7.88326	11.5074	2.17443	11.6625	11.4226	5.22948	11.7529				8.84016					0	13.6853	14.404		5.41502	4.08554		10.7965			13.1345		6.97692		6.82206		12.5076	11.3625	13.2766	6.15511	9.92809	13.8352	12.2569	10.9645	12.3252	4.29233	11.3584	5.64744	12.5002
	48	BVSC-30	0		8.21512	11.2244		6.25025		6.18025	10.9706		3.17981	3.58673	8.53161					0	11.5565	11.8257			9.47582		9.3582		7.74075	10.9231	3.93964	6.74323		6.41489	4.3163	12.0447	12.418	14.1539		12.4815	14.1041	11.1101		12.0274	3.75386	9.31369	4.70983	12.5606
	49	BVSC-31	0		7.87136	9.5471	6.02213		4.90796	6.78137	11.5667			7.05644	6.75337	11.3326		10.085		0	12.964	13.3706	11.9992				12.3924			12.8211	2.50081	6.4618		1.21979		12.1528	10.675	13.9866		11.3015	13.1949	12.2478		11.6052	9.67757	9.90634	6.10617	12.7253	1.85714
	50	BVSC-39	0		6.81005	11.1267			11.781	10.2042	13.0852			5.77904	10.5595				10.6718	0	13.0064	14.1939	12.7057		9.03234			5.12846		12.671		10.5505		10.6471		12.6709	10.6127	10.9859		11.5768	14.4033	13.2927	6.24274	11.0105	5.56285	10.8854	9.24336	11.6171
XENC 0h LC-	38	0H-NE-1	6.3044	2.96765		7.85801				5.70942	12.7019			5.40978	8.76344	7.62147	8.65623	6.27713					8.4859				10.9958	6.64619		11.6874		15.4247		15.3554		17.4046	7.93622	7.59898	2.82033	0	11.6393	10.652	0	0	4.51231	8.41141
	39	0H-NE-2		4.50864	2.02173	7.65318	6.16518		9.26498	4.90829	12.0098			4.12778		11.2504	9.23143	2.0341							6.61503		11.82	10.2642		11.5552	7.28193	14.8788		14.9217	5.91024	18.9288	9.59302			0	11.214	12.1196	0	0		8.14054
	40	0H-NE-3	2.0287	0.264201		7.83386	5.45295			4.97513	12.2034			3.34506	9.35318	14.0969	8.31088	1.04186				3.90467				2.34653	10.9325	13.4361	0.150296	12.2777	4.37956	14.5362		14.62	5.69104	18.4557	8.04657			0	11.1265	11.2512	0	0	8.44803	6.90889	7.75779		0.202774
	41	0H-NE-4	3.36492	5.52664		8.712	5.41211			7.616	13.8327			4.81199	8.561	10.3957	9.86112						8.71991		7.29687		10.616	11.2085		10.8513	1.34478	16.7666		16.8502	6.40718	18.0242	8.39071			0	11.3852	12.2443	0	0	1.6061	7.01259
	42	0H-NE-5		5.74132	2.79819	7.8768	3.92292			9.26458	13.2125				10.3177	10.0563	9.45127	5.44358				3.1821					10.6467	12.2617		12.5513	2.62563	16.4772	2.45826	16.4848	8.23615	18.0496	9.47222		5.63281	0	11.5898	12.6615	0	0	7.88168	9.48896			4.0839
	43	0H-NE-6		3.57441		6.40646			5.18764	4.44099	12.5905				8.35329	13.3166	10.054	6.05849			2.20218				6.75307		10.5978	10.5768	0.199274	12.1387		14.875		14.8349	4.30806	17.1318	9.34675			0	11.2376	11.3903	0	0	2.68563	6.7666			4.42494
	44	0H-NE-7			0.176964	8.0113				6.84917	13.3908			4.09472	9.87606	9.06221	7.55825	7.32405									9.50397	12.9952		12.1544		15.7628		15.7225		19.1173	8.77456			0	11.1346	9.61195	0	0	3.34234	8.41141
	45	0H-NE-8			2.46284	7.69559				8.03104	11.8941				10.8125	13.6112	11.3413	5.14361					7.59759	8.05641	3.40508		14.0237	13.2042		12.7345		14.9868	5.72328	14.9668	5.23652	18.4047	10.7906			0	10.5949	11.8586	0	0	2.76808	9.50119
	46	0H-NE-9		2.36741	2.68087	7.32928	1.48757				12.7081			5.62389	10.1301	12.9499	11.5447					3.94312					10.8286	13.4774		11.2489	0.943383	16.5172	4.97719	16.6054	8.30938	18.3136	9.59742		3.38788	0	10.0763	11.2575	0	0	3.29059	8.77967
	47	0H-NE-10	1.55823		1.11734	8.02775	7.08471		9.49118	5.25436	14.0884				10.233	13.843	8.13952	1.98969									10.3098	13.3549		12.5429		17.0817	1.65382	17.2749	7.27052	18.9542	8.22895		2.88587	0	11.5505	13.6254	0	0	3.59505	5.8758
	48	0H-NE-11	7.38992			6.38881				7.30243	13.0522			5.43941	9.43547	12.2878	9.819	3.41091					2.71922			8.53179	10.7965	10.7979		11.0743		15.2946		15.3903	5.24089	18.3492	10.1548			0	10.1196	12.4849	0	0		3.15152			4.36299
	49	0H-NE-12	7.42405	4.18408	3.22953	8.70917				8.54878	13.4078		4.54492	5.16496	7.92519	13.8962	9.85461			8.37378							10.9405	12.5428		11.4406	3.12562	16.7288	5.29321	16.6403	4.3043	18.4108	8.87568		6.32021	0	12.0681	12.5488	0	0	8.54484	7.47593
	50	0H-NE-13			2.05807	7.53273				6.28368	12.9759			3.04139	7.51744	13.2185	10.1104		5.73609		7.12618					7.15597	11.3608	11.3241		12.5957	2.27368	15.7756		15.9103	6.91275	18.5384	7.44055		4.92747	0	11.5258	12.7581	0	0	3.46519	7.98048			4.49103
	51	0H-NE-14		2.93741		7.97956				4.03858	12.9157		6.00626	3.23151	9.71303	11.2544	10.2828								5.14061		11.7168	11.5989		12.4946	7.48247	16.0116	2.75702	16.0735	5.40575	17.9607	10.3223			0	11.0975	11.464	0	0		8.35865
	52	0H-NE-15		3.09488		8.38015				4.70739	13.5103			3.75328	8.80829	13.2716	9.94346					2.43085			7.06922	8.31418	10.884	11.0545		12.7511		14.857	3.16345	14.8372	4.19514	18.8034	9.40054			0	11.2047	11.5638	0	0	4.11077	6.04152
	53	0H-NE-16	2.2974		3.16647	7.29243	8.08098			4.57757	14.0929		4.75369		10.5044	14.7958	12.5485	0.525822			7.08411				4.55143	6.87125	14.4939	13.1988		12.5521		16.3705	6.5664	16.4158	6.63959	19.2127	11.8331	4.36135		0		12.1563	0	0	9.0422	8.82764
	54	0H-NE-17			0.697797	7.98404			10.7752	5.40633	12.9691			5.18729	9.77435	10.7979	10.277					5.8204	8.04075				10.6089	12.0716		12.4727		15.8647	3.03467	15.9582	6.26559	18.2796	8.72071			0		13.0852	0	0	8.17829	6.51194			4.89237
	55	0H-NE-18		3.33357		7.78221				6.18554	11.5737			6.02308	0.280737	12.8394	10.44	6.29808			6.91186	2.87375					10.3084	12.0543		10.4127	7.73875	15.7078	6.58544	15.7265	8.3002	17.585	8.82574			0	7.08795	10.696	0	0	8.92564	9.55572			0.0663276
	56	0H-NE-19				6.94524			8.75207	8.31973	12.0077				9.64961	12.1471	7.83239	3.71618					10.2064				10.023	11.1086		10.9858		14.7998	2.93586	14.9655	6.12443	17.2966	10.041			0	9.00185	10.7683	0	0	3.96039	3.03365
	57	0H-NE-20	7.47527		1.04772	7.51617			10.8189	4.3393	12.4045			6.69643	11.1737	13.3309	12.2031	3.61858			7.45773					3.93325	14.2514	8.23421		9.75526		13.4001		13.4253		16.9221	10.2515			0	8.49873	10.872	0	0	8.11397	7.01783
	58	0H-NE-21				6.67245			9.65453	4.76873	13.2631			4.92274	9.16067	13.0145	11.0375	4.43757				6.37314	9.8605		3.19758		13.2987	12.0404		9.99099	4.59155	16.0056		16.0974	4.8166	18.3424	9.64912			0	9.79284	12.7421	0	0	8.41552	6.86671
	59	0H-NE-22	6.27045			8.16962	6.76908			2.1349	10.4118			2.78592	8.80424	6.87402	10.4576	4.38299				1.46615					9.29858	9.05913	0.307731	11.0364		13.2635		13.1461	5.56137	18.351	6.52869			0	8.39779		0	0		8.8381		8.10345
XENC 24h LC-	49	24H-VEN-69	0	9.16938	4.32944	12.3116	8.62567			5.68114	16.2332	0		6.02198		16.0533	6.67206	8.20015		0		6.71023			6.43265		5.7408	12.7867	3.40907	13.6899	8.52329	18.0648	5.08334	18.0852	9.46617	21.9634			16.7541	10.4663	13.7657	16.1602	20.1422	14.047	19.6776	16.8892	17.0068	12.0166	3.95171
	50	24H-VEN-56	0	2.62348	3.43085	11.9506	9.69672		10.6	6.32849	14.3429	0		9.42739	13.9281	13.7036	11.9979			0		5.81661			5.45487	9.15234	5.22297	14.857	2.70107	12.6775	8.90885	16.1924	6.50914	16.2209		21.7642	12.4572		17.4514	12.6849	13.3857	16.4958	18.8576	13.8445	15.5628	16.4663	16.8963
	51	24H-VEN-54	0	9.19071	6.65743	10.3852	9.41616	9.79808		7.74917	15.152	0		9.95181	13.8021	13.7535	13.0497	7.12192		0		8.35278	8.91001	5.8587	6.94485	9.6333	13.3585	10.6319		12.3822	2.70265	15.5548	6.43294	15.525	10.0813	20.8214	8.9935		15.7856	11.9077		14.7351	15.8779	14.0059	14.5896	13.6246	15.4929		3.1061
	52	24H-VEN-53	0	6.55731	2.46728	10.0305	8.50122			8.21617	16.7159	0			11.7344	14.3002	14.4662	9.87645		0		10.5112			9.87328	12.9018	15.8716	17.3644	11.3725	12.6996	5.36765	17.8313		17.8083	10.7831	22.3891	12.7717		16.2912	10.6823	14.6376	16.4058	20.2362	14.568	16.5022	15.3619	16.9393	9.16464	7.13293
	53	24H-VEN-52	0			11.9313			3.92571	12.3086	15.6324	0	5.02926	10.3582	13.7592	14.8327	12.1695	7.61074		0	1.79332	8.32053			11.0084		13.709	16.2126	9.51163	12.9066		18.8969	6.37274	18.8409	10.4899	22.5584	10.5156		17.6591	12.0798	14.5615	16.4284	19.8054	12.0442	12.5309	14.0795	17.2205
	54	24H-VEN-50	0	5.00613		11.2565			12.8215	9.75804	16.2641	0	3.21698	7.36904	14.764	14.5699	15.1508	9.93769		0		5.01142			9.99958	11.6632	14.9694	14.1381		14.3633	9.69482	17.0642		17.1112	6.43762	21.8679	12.3866		16.9575	9.25338	14.0977	10.7952	16.9824	14.5918	19.9319	15.5157	14.9566	9.32516
	55	24H-VEN-49	0	8.87988		11.7032	10.1468			11.3034	16.3088	0		8.32694	13.4433	16.0258	15.2116	10.8129		0	9.83238	9.60684	10.3368		11.0418	12.4192	13.1123	17.267	4.99316	14.6777	4.68632	19.1949		19.1373	10.4743	23.0662	11.8366		18.3334	10.733	15.3896		21.4375	15.3479	13.5689	16.4138	16.5751	2.25201	6.49701
	56	24H-VEN-48	0	8.47212	8.25853	11.8256	7.68659	11.2699	10.889	5.56378	16.5442	0		7.39107	10.6754	13.601	11.9293	8.81752		0					8.72532	13.8481	14.8398	15.7282	4.89697	13.75		19.0786	7.54856	19.0781	10.7588	22.0168	12.0859		16.1511	12.1588	14.0174	16.3679	19.3919	15.7664	13.3205	15.5483	17.2017		4.26848
	57	24H-VEN-47	0		2.70976	11.9136	9.77491			6.06819	14.3673	0			13.3955	13.5899	13.5371	10.0314		0	7.8249	8.74063	8.48843		10.574	8.36182	10.9416	14.5457	2.76935	12.8016		18.0889	5.13539	18.2438	8.55678	21.866	11.9808		16.9093	9.38291	13.9074	16.5977	16.9344	14.6332	14.983	15.5783	13.6871	7.50895
	58	24H-VEN-46	0	5.22131	8.18766	12.2468	8.04197		12.6169	5.40013	16.7478	0		8.60566	13.5224	8.59718	13.0095	6.48641	10.2529	0	0.832211	1.73267			8.95478		13.2043	8.0741	3.28182		6.45311	17.5391	6.30925	17.5684	6.51929	21.7159	10.7734		17.5518	13.4089	13.5533	13.6502	17.6818	14.1796	18.2411	15.7521	15.5171	6.47474
	59	24H-VEN-45	0	4.06226	6.85906	11.2671	10.0653		11.8758	10.7178	15.4426	0		9.73208	12.6817	13.4723	14.3276	8.9114		0		6.7658			10.2505	10.2501	14.0016	15.9181	1.56831	12.271	3.35889	18.2278	10.9632	18.2902	9.70322	22.2178	12.5212		17.3566	12.0458	13.3065	17.1042	20.6888	14.1135	14.8706	16.7936	17.431	9.7853
	60	24H-VEN-44	0	11.4652	9.38282	11.7591	10.6287	6.88886	15.4203	10.018	17.1496	0		9.6292	14.1188	12.6393	11.7023	3.90519		0		7.60808			5.73377	9.79429	14.1971	14.454	10.9566	13.4946	1.32226	17.694	5.28214	17.5913	9.16235	21.5711	5.55238		15.9662	13.9684		15.4597	19.6219	14.9943	14.1544	15.0247	16.6452	12.0739	6.32166
	61	24H-VEN-43	0	9.34335	6.75014	11.7721	10.783		12.6801	4.15984	15.5562	0			11.7246	10.2828	10.1299	7.57916		0		9.65137	6.17887	9.07866	9.55511	8.99924	13.9258	13.2421	3.78107	13.2679		16.2598		16.3421	7.00021	20.5003	6.42841		16.8249	12.8397	14.0282	16.0187	17.4109	14.6887	17.0865	14.2628	16.3904	8.15266
	62	24H-VEN-42	0	10.5975	10.6624	11.9355	10.398	11.5966	13.7273	4.66073	14.9745	0	7.1325	10.0354	13.1604	12.3305	10.5647	7.98996		0					7.77516	10.4181	11.6845	12.3604	11.0719	14.4702	7.30532	16.527		16.5157		21.2545	10.379	9.7246	17.6497	12.4495	14.3472	14.0372	18.0095	14.5713	13.1145	14.5687	17.5103	12.3585	7.05268
	63	24H-VEN-41	0	7.18519		12.1482	8.83712		7.93914	10.594	16.7958	0		9.60812	13.5294	14.7884				0	10.1102		10.2043	2.72498	4.98041		12.5234	15.2416	2.50318	14.1396		17.301		17.3089	7.25427	21.4322	9.04915		18.1208	10.4034	14.7025	13.3995	18.8352	14.3543	13.2952	15.724	15.0305		1.10255
	64	24H-VEN-40	0	8.94675	4.46329	11.2594	7.77573		14.5098	6.55455	15.9862	0	5.24535	6.8333	13.4751	16.8803	14.4469	4.59311		0	2.20632	8.88689	5.69089		10.4468	11.3833	14.7488	16.3949	10.8712	13.013	9.69598	19.3777	8.3972	19.3505	11.5449	22.9567	13.076	9.09389	17.4231		14.3246	15.2568	20.9601	14.9984	13.707	16.9272	14.5969		5.9353
XENC 84h LC+	60	84H-PO-95		5.25817	0.544602	8.14335	7.73545	9.25453		2.52399	10.3092	1.95653			7.70762	12.7051	8.21465	6.82744			1.15459		11.1095	9.31334	5.00106	7.33844	9.30849	12.4584		12.7474		15.2396	1.61868	15.2609	4.64585	19.375	8.3347			0	12.0734	11.6803	0	0	9.94207	7.56982
	62	84H-PO-98	9.36592			8.8983	7.71849	8.81512	10.6057	8.90128	12.0281			6.22	9.4085	15.7048	10.1479	1.07112			7.95208	11.0007	8.75086	9.29537	2.67936		12.1694	14.0551		12.0401		15.7853		15.7703		20.087	11.0312	9.78022	1.97272	0	11.1591	9.348	0	0	10.9812	8.01964	10.3965	5.35777
	63	84H-PO-100				7.67802	5.87469		9.56537	3.11182	11.5284				9.54273	13.4477	11.0542	0.41852				4.21018	9.28218		7.16087		9.27425	14.1109	1.42907	10.4998		14.432	2.3688	14.45		19.4094	9.78053		3.6915	0	10.4344		0	0	11.4421
	64	84H-PO-102	5.30866		1.36528	9.07235	7.96776	0.704247	9.60251	5.35368	14.7775			4.47615	9.94005	11.3678	11.0506	8.50898			7.28769		6.01931		7.79156	10.9206	10.7695	13.5449		12.3825		15.9269	5.49362	15.7381	6.60942	19.777	9.39505		2.96602	0	10.864	13.5713	0	0	9.38511	9.14515	8.92101
	65	84H-PO-103	1.78233	4.45897	1.47881	8.41498	8.11147		8.84626	5.89155	12.162			6.34307	9.81081	13.4312	9.57653	5.07708	9.78648			6.95955	4.58282	8.39478			12.5232	11.3124		12.1413	6.07793	14.3489		14.3651	3.78484	19.6003	9.20729		4.2336	0		11.1175	0	0		6.24541			3.17491
	66	84H-PO-104	6.97212		6.7543	8.99117	5.70294	12.9395	11.2758	7.09687	12.4233		8.25671	4.3435	10.7091	10.2627	9.85926	9.10222			14.261	13.1614	10.7065	6.09057	7.17414	0.233691	10.9406	12.7399	10.2453	12.331		14.9103		14.8282	5.72749	18.9795	11.5686	12.3038	0.16697	0	12.29	13.9854	0	0	14.1529	7.10076	13.6938	12.3007
	67	84H-PO-105	9.16268			8.44352		12.277	8.77179	8.40853	13.5986			3.11215	10.24	11.3074	9.18664	8.35774		4.05791		10.079	3.29236	5.90176	6.99297	10.392	11.8793	12.7007	9.59681	12.0399		15.4206	2.69921	15.4433		19.0728	9.44412			0	10.7566	11.5864	0	0	12.4535	6.30971	10.8164	10.2974
	68	84H-PO-108	3.90565	0.482711		3.59133		9.76811		3.85363	10.546			4.75286	9.55701	10.5522						2.82373	9.64583	3.3679	8.38412	7.46576	12.4898		2.19947	11.9625		14.1283		14.1716	6.61623	19.2035	7.75209			0	10.7027	10.8554	0	0	9.83601	9.02505
	69	84H-PO-111	1.5738		4.68892	8.08382	2.19813		10.2944	6.72847	12.6554		8.23418	8.19688	11.23	15.2504	11.0903	2.09635						8.63446	5.33937	12.2034	14.7485	12.2334		12.4116		15.9554	2.673	15.9189	3.41875	20.4685	12.8466	6.74416	4.95542	0	10.7617	10.6133	0	0	4.34503	9.71802		4.14337	5.05315
	70	84H-PO-114	1.98787			8.5463		8.53549		6.57257	10.4908				8.40437	11.5985	10.4389	7.05651					6.05442	9.31037	7.05195	6.31007	11.0927	12.8245		12.9281	5.93235	15.4344		15.4948	4.70698	20.2896	10.0184			0	10.2514	10.6699	0	0	4.2771	8.16115			4.70648
	71	84H-PO-117		5.41056	4.95889	8.42718		11.5759	10.8065	7.22382	12.0974			5.41085	6.59674	8.80126	9.51995	8.8247	8.38355		11.8406	11.3898	11.7543	10.1734	6.65831		12.0085		11.4653	11.7736		12.9109		12.9792	4.15607	17.8313	10.7506	10.0734		0	10.5724	14.2834	0	0	12.4263		11.9278	11.1789
	72	84H-PO-136		6.51497		8.05064			12.1789	5.28444	13.0086			7.68427	9.6702	12.8251	10.1982	6.74588		7.22019			9.34479	8.51406			14.128	11.6175		11.5011	1.72525	15.7541		15.7572		18.1377	10.1053			0	9.74743	15.1352	0	0		7.41396
	73	84H-PO-141	8.65108	2.37917	3.14753	8.88019				4.18605	8.8061			5.73209	8.27088	12.1653	9.03293	3.29614						3.96989	2.76547		10.2797	13.4546	1.96475	12.0351		15.2387		15.2414		18.2042	8.34144			0	10.0129		0	0	4.10142	8.32023		0.766032
	74	84H-PO-144		5.5716			3.15026				10.4317		10.3764	5.31551	9.64883	9.48116	11.46					7.6036	6.83414	6.3015			10.3665	11.5193		11.7486	5.29779	14.5447		14.5163	3.37205	19.1623	8.92437		2.55368	0	9.19125	9.78611	0	0	2.05303	7.62616
	75	84H-PO-145				7.06501	5.63918	1.59776		6.8494	10.0866			4.56495		9.84899	9.48378	8.36432				0.813347		4.01838		2.32468	11.0248	12.8792	1.24207	11.4424		14.0692	2.00512	14.1935		17.7233	7.37103			0	11.3563	9.53932	0	0	1.01952	6.54113			3.74898
	76	84H-PO-149		4.02774		8.43123			10.7348	7.01976	13.1348		8.34622	4.07553	9.48107	10.3662	9.62218					3.47803	10.568	9.16454			12.5802	13.4319		11.6787		15.7552		15.8225	5.67714	18.632	9.89218	8.67308		0	10.6279	10.5184	0	0	2.70902	7.62616		6.92978
	77	84H-PO-150				7.84103	5.06034	7.88087	10.4242	3.648	11.3303	4.12615	6.78599		8.71155	11.1917		6.16701			8.42233	8.85778	9.37255	7.03793	7.26265		9.10307	11.1271		12.2321		13.1264		13.1863		18.233	5.21101	8.17245	5.62272	0	11.6423	4.3986	0	0		4.10261			3.21027
XENC 84h LC-	78	84H-NE-119			3.30199	7.00153			10.103	7.07037	13.0325			2.52736	7.95773	13.889	8.17601	7.19554					3.20821				16.0903	11.2157		12.2905		10.6672		10.9	5.31714	17.3562	11.435			0		11.4098	0	0	3.63901	6.88247			5.12659
	79	84H-NE-122		2.98862		7.30379	2.69963		13.1992	4.37142	13.2246			6.09092	9.7841	11.6426	10.3791				6.43274	1.3754	2.73372			0.653462	13.7811	13.4943		11.6819		15.3667	2.32156	15.372	6.03388	17.6602	9.02175			0	10.0643	14.389	0	0		8.76052
	80	84H-NE-123		1.04528	3.41524	7.1955				2.86755	12.8769				13.099	12.6952	11.1637						8.05538			6.19279	16.4458	13.497		12.0696		14.7237	2.76185	14.8773	3.24878	18.9899	12.5252		0.290734	0		13.578	0	0	1.92744	8.492			4.57987
	81	84H-NE-124	7.90012			8.45307				3.22424	11.9938				3.8712	9.3236	7.12243	0.832002					9.56483		6.80001			11.26		9.49251	4.54338	15.1306		15.1954	4.47453	16.5756	8.19018			0	10.1508	11.3883	0	0	11.0076	6.45141			4.45843
	82	84H-NE-125				8.52325	5.08703		11.1884		13.5124			6.53537	8.7392	11.1715	8.74175										11.0623	12.768		10.1321		15.7945		15.7861		17.4973	9.62655			0		13.2531	0	0		7.71553		6.18035
	83	84H-NE-126				1.11546	5.13591		10.1688	3.86614	13.9823			4.73377	11.4043	11.0671	7.72321									2.16032	12.3867	12.0893		12.1327		15.4739	3.11475	15.4769		18.3499	10.7085	7.34258		0	8.59307	14.2645	0	0	5.47378	8.74947			5.34363
	84	84H-NE-127	4.90396	3.98908		6.44325				0.987975	13.493			3.61299	8.38681	11.4532	10.7189	4.03429		5.79494			9.40541				11.0247	13.4697		12.4558		13.7142		13.8831	5.13531	17.9313	9.29724			0		12.8453	0	0		6.40929
	85	84H-NE-128				7.0817			9.08349	7.39021	13.5963			4.63766	10.9559	11.0244	11.6138	5.83637					8.665			6.78976	8.55776	13.4131	4.90844	11.7946		14.3609		14.4002	4.49446	18.6683	3.05076			0	10.1306	14.083	0	0		9.20987
	86	84H-NE-129		4.7743	2.68646	5.38105	4.1857		9.9919	3.19242	13.1687				8.88849	12.3312	11.4153						8.87939				10.6111	13.4941	4.06027	11.3621		15.9877		15.9615	5.08811	17.405	10.4927			0		13.7976	0	0		9.1048
	87	84H-NE-130	7.91405	0.755523		6.85062			12.6268		10.2988			3.07978	10.6731		10.996	0.665955				6.93168					13.1663	13.5114		11.6388		15.6528	3.85188	15.7068	4.28799	19.725	10.0068			0		8.20229	0	0	1.00412	9.75174
	88	84H-NE-131				6.57326				4.71208	10.5162			5.14988	10.3994	11.1818	7.89683					6.90492	8.55758		7.24954		11.8069	13.1373		10.471		13.146	2.10684	13.1753	5.03211	18.9669	7.7954			0	9.32214		0	0	8.33557	9.22755			0.408883
	89	84H-NE-132				7.22371			10.2034	5.66026	12.6518			6.01565	10.4348	11.4559	7.93042					2.87893	8.42883		6.72611		13.9365	11.5956		11.4647	6.01578	12.8862	3.95703	13.0822	6.71875	17.3757	10.1237		3.24739	0	9.25755	11.8779	0	0		10.4344			3.30133
	90	84H-NE-133				7.6961			8.58869	5.49325	11.6738			3.98358		9.9501	9.00411	4.9862	0.263888								13.2141	12.3141	1.21002	11.0041		14.3524		14.3788	4.15524	17.3078	9.3168		3.8391	0	8.47118	10.8324	0	0	3.43374	6.58947	8.56169
	91	84H-NE-134				7.31908	7.51927			5.68329	12.5541				9.65764	10.6148	8.13204									6.59702	10.4704	12.7429		10.9238	1.48042	15.6659		15.5828	5.8183	18.1483	9.76845			0	8.48964	11.8817	0	0	2.98014	9.37237		3.32167
	92	84H-NE-135				8.08742			10.1101	4.33403	13.4115				10.5663	11.8847	8.76863	6.95811					5.4183				12.5897	11.2994		12.1141		14.0022	1.89857	13.9426	4.75818	17.2287	8.58339		4.14434	0	10.0553	14.4252	0	0	1.37444	5.03491
	93	84H-NE-137				7.80057			11.3874	4.72173	10.1543			7.16583	7.94683	10.4187	8.72366									2.77105	12.6702	10.0558		11.2764	5.50471	13.9336		13.9532		16.244	9.07479			0	10.1746	13.1693	0	0	1.98664	9.0774			2.33107
	94	84H-NE-138	5.67591	5.43692		6.83257	6.34475		8.48708	7.85399	14.0317			3.84724	8.30083	10.3809	10.162	2.94991				5.17234			6.77188		9.46097	10.1085	1.17139	12.3675		15.7516	4.35685	15.8733	6.57151	17.5315	9.37643			0		13.8295	0	0	2.84107	7.98317			3.5894
	95	84H-NE-139		6.65656		8.37908			4.41572		11.7301				9.77376	9.35233		6.24828									10.6019	12.3716		12.6945		11.5296		11.7773		18.563	8.37041			0	9.01381	11.8286	0	0		8.8209
	96	84H-NE-140		2.61099		4.4178			14.014	3.21284	14.255		7.18396	5.28236	10.8949		11.4582	4.82638					8.59266			2.0165	16.1447	11.7988		10.0455	7.05302	15.7134	3.23901	15.7422	3.35637	19.8427	10.2373			0		15.2395	0	0	9.2466	6.99228
[truncated: 49 more columns]
