# Supplementary material for: Implantation initiation of self-assembled embryo-like structures generated using three types of mouse blastocyst-derived stem cells
Source: Nat Commun. 2019 Jan 30;10:496. doi: 10.1038/s41467-019-08378-9 (PMC6353907; doi:10.1038/s41467-019-08378-9)
Supplement: Supplementary file 4 — Reporting Summary [file 41467_2019_8378_MOESM4_ESM.xlsx]

## Sheet: Figure 1i
Figure 1i
	Extra-Embryonic	TSC-compartment	Embryonic	ESC-compartment
	502084	466952	301480	543575
	684331	509144	368516	598296
	333461	602060	552390	584520
	504041	438779	363539	475356
	487544	593296	640350	540199
	707248	450453	498487	477725
	662034	421462	796301	514715
	572436	524739	616168	427788
	638611	618275	626828	592335
	642890	514490	677308	440556
		433802		543249
		850663		770325
		418481		374698
		445448		629539
		445448		526171
		615483		673277
		433569		449790
		564490		504381
		501267		413978
		474804		614573
		641320		425011
		578833		477640
		618515		598659
		570359		633384
		682187		643023
		403130		615993
		900513		569631
		414131		652935
		933885		722833
		771294		428628
		497047		764710
		820640		587813
		673328		621408
		811448		651705

## Sheet: Figure 2h
Figure 2h		Figure 2h
	EPI	EXE	EB		Table Analyzed
	1	0.9615	0
	1	0.9703	0		EXE	EB
	1	0.9707	0		vs.	vs.
					EB	EXE
					Unpaired t test with Welch's correction
					P value	<0.0001
					P value summary	****
					Significantly different (P < 0.05)?	Yes
					One- or two-tailed P value?	Two-tailed
					Welch-corrected t, df	t=322.3 df=2
					How big is the difference?
					Mean ± SEM of column B	96.75 ± 0.3002, n=3
					Mean ± SEM of column C	0 ± 0, n=3
					Difference between means	-96.75 ± 0.3002
					95% confidence interval	-98.04 to -95.46
					R squared (eta squared)	1
					F test to compare variances
					F, DFn, Dfd	Infinity, 2, 2
					P value	<0.0001
					P value summary	****
					Significantly different (P < 0.05)?	Yes

## Sheet: Figure 2i
Figure 2i
	Time	EXE-embryoidids	EXE-embryoidids	EXE-embryoids	EXE-embryoids	EXE-embryoids	EXE-embryoids	EXE-embryoids	EXE-embryoids	EXE-embryoids	EXE-embryoids	Cavities	Cavities	Cavities	Cavities	Cavities	Cavities	Cavities	Cavities	Cavities	Cavities
	12	163.32	160.18	155.28	143.84	172.05	172.8	170.08	165.83	167.01	154.03	0	0	0	0	0	0	0	0	0	0
	24	195.87	149.78	162.6	172.69	183.25	183.25	174.15	176.17	163.96	168.46	0	0	0	0	0	0	0	0	0	0
	36	168.75	165.89	207.22	198.25	204.67	187.05	197.37	195.98	184.75	183.4	0	0	0	0	0	0	0	0	0	0
	48	208.67	210.55	198.95	187.69	202.68	196.22	195.54	237.78	238.88	223.27	72.57	61.18	53.5	58.45	91.74	66.98	59.2	47.31	80.35	73.85
	60	214.59	224.7	219.19	226.49	219.41	231.83	236.69	231.69	236.16	236.69	100.96	64.51	89.05	106.73	90.82	93.1	79.78	76.81	83.85	92.68
	72	303.42	274.33	279.51	255.68	251.64	263.11	278.02	235.34	248.16	243.59	126.72	136.29	143.2	118.83	125.79	102.16	106.58	115.07	101.15	92.35
	84	269.02	283.57	259.3	277.32	289.94	291.68	304.01	281.33	264.53	260.94	130.09	128.64	155.2	142.79	146.86	110.45	158.25	117	139.21	163.1
	96	313.99	306.88	315.57	289.19	274.13	315.07	314.45	376.37	367.37	308.31	163.51	162.62	170.28	181.53	148.05	149.73	170.77	138	175.45	153.42
	108	367.21	361.16	362.94	327.78	341.12	351.54	300.05	334.53	354.83	376.72	164.35	175.61	184.7	197.67	180.74	170.32	154.93	175.25	170.35	154.93

## Sheet: Figure 3k
Figure 3k					Figure 3k
ETX ES diameters um	36h	48h	60h	72h	84h			ETX TS diameters	36h	48h	60h	72h	84h
1	0	14.3	40.6	29.13	73.6			1	0	0		37.4	59.7
2	0	13.4	38.3	84.6	160			2	0	0	24.4	43.8	97
3	0	9	45.4	45.4	66.4			3	0	0	18.2	30.5	56.7
4	0	6.71	37.9	45.8	95.5			4	0	0	12.4	28	69.2
5	0	21.9	53.5	43.3	93.6			5	0	0	27.5	34.4	81.3
6	0	14	50.5	46.8	96.8			6	0	0	37.7	38.6	56.6
7	0	13.3	48.6	45.1	104.1			7	0	0	23.6	41.4	53.6
8	0	20.9		63.5	104.9			8				51.2	57.7
9	0	21.3		47.5	142			9				31.7	98
10	0	15.5		29.2	130			10				20.1	98
11	0	11.9		50.4	128			11				32.7	80
12	0	12.6		61.8	104			12				63.6	92
13	0	12.3		45.4	121			13				40.7	59
14	0	13.5		51.4	133			14				50.4	98
15	0	11.3		62.6				15				53.5
16				41.8				16				35.5
17				42.4				17				51.6
18				69.6				18				42.9
19				52.4				19				48.4
20				43.5				20				30.3

## Sheet: Figure 4c
Figure 4c
		Cavitated TSC-compartment	Non-cavitated TSC-compartment
	Control	19	1
	SB-431542	3	17
	Nodal-/-ESCs	2	18

## Sheet: Figure 4f
Figure 4f
		Cavitated ESC-compartment	Non-cavitated ESC-compartment
	Control	15	0
	SB-431542	11	9
	Nodal-/-ESCs	12	8

## Sheet: Figure 5e
Figure 5e
	DVE/AVE	9	12	25	6
	Random Exp	12	17	36	12
	Non Exp	18	31	19	13
	all	39	60	80	31
	Percentage	DVE/AVE like	Random Exp	Non Exp
		0.230769	0.307692	0.461538
		0.2	0.283333	0.516667
		0.3125	0.45	0.2375
		0.193548	0.387097	0.419355

## Sheet: Figure 5f
	Figure 5f
	Left of middle	Right of middle		Table Analyzed
	9	0
	7	3		Column B	Right
	14	7		of middle
	10	0		vs.	vs.
	16	10		Column A	Left
	10	2		of middle
	11	4
	15	3		Unpaired t test
	6	3		P value	0.0003
				P value summary	***
				Significantly different (P < 0.05)?	Yes
				One- or two-tailed P value?	Two-tailed
				t, df	t=4.65 df=16
				How big is the difference?
				Mean ± SEM of column A	10.89 ± 1.16, n=9
				Mean ± SEM of column B	3.556 ± 1.069, n=9
				Difference between means	-7.333 ± 1.577
				95% confidence interval	-10.68 to -3.99
				R squared (eta squared)	0.5747
				F test to compare variances
				F, DFn, Dfd	1.178, 8, 8
				P value	0.8221
				P value summary	ns
				Significantly different (P < 0.05)?	No

## Sheet: Figure 7b
Figure 7b
	ETX	ETS	EXE		Table Analyzed			Table Analyzed
	31	15	7
	34	9	10		Column B	ETS		Column C	EXE
	28	22	9		vs.	vs.		vs.	vs.
					Column A	ETX		Column A	ETX
					Unpaired t test			Unpaired t test
					P value	0.0193		P value	0.0003
					P value summary	*		P value summary	***
					Significantly different (P < 0.05)?	Yes		Significantly different? (P < 0.05)	Yes
					One- or two-tailed P value?	Two-tailed		One- or two-tailed P value?	Two-tailed
					t, df	t=3.787 df=4		t, df	t=11.49 df=4
					How big is the difference?			How big is the difference?
					Mean ± SEM of column A	31 ± 1.732, n=3		Mean ± SEM of column A	31.00 ± 1.732 N=3
					Mean ± SEM of column B	15.33 ± 3.756, n=3		Mean ± SEM of column C	8.667 ± 0.8819 N=3
					Difference between means	-15.67 ± 4.137		Difference between means	-22.33 ± 1.944
					95% confidence interval	-27.15 to -4.182		95% confidence interval	-27.73 to -16.94
					R squared (eta squared)	0.7819		R squared	0.9706
					F test to compare variances			F test to compare variances
					F, DFn, Dfd	4.704, 2, 2		F,DFn, Dfd	3.857, 2, 2
					P value	0.3506		P value	0.4118
					P value summary	ns		P value summary	ns
					Significantly different (P < 0.05)?	No		Significantly different? (P < 0.05)	No

## Sheet: Figure 7c
Figure 7c
	Nat	ETX	ETS	EXE
	52.3123	2.8928	7.45402	95.1271
	81.1784	159.265	8.66592	73.5531
	55.9438	71.5154	5.44216	64.6592
	63.0869	35.5847	22.7346	66.4278
	51.7707	24.6131	97.1182	55.4475
	50.7765	31.5879	56.4488	15.73
	43.5378	22.2721	20.8518	37.6964
	59.1975	5.07187	46.7837	13.3049
	54.2677	22.6228	99.9988	9.25952
	49.126	14.0676	42.3932	7.30567
		6.33579	48.3368	3.13054
		29.6539	22.6003	1.30094
		97.4567	26.8734	24.8431
		59.8085	12.9004	6.85816
		9.28991	32.6319	24.9022
		88.5935	27.6294	21.948
		10.7788	9.45386	5.15353
		4.30487	6.15648
		5.6
		2.19745
		1.57293
		0.723369
		59.8064
		39.5546
		29.6426
		1.13436
		58.7564
		44.9054
		53.7902
		47.044
		51.6477
		36.347
		9.05409
		102.625
		75.8264
		80.4813
		19.4829
		4.18576
		75.6619
		89.679
		87.3407
		60.2794
		23.3867
		8.5412
		8.25609
		153.732
		86.678
		30.2168
		20.0948
		12.2636
		7.21601
		6.58865
		3.75422
		3.96218
		1.26522
		0.504569
		0.602864
		29.8174
		31.1413
		31.2082
		57.3443
		1.14809
		35.9147
		5.87499
		14.1699
		3.05508
		2.94801
		2.88647
		1.20513
		60.5243
		0.926974
		0.430898
		3.74562
		49.1712
		141.938
		92.4603
		28.7725
		27.9919
		21.1362
		13.3646
		8.31167
		9.14215
		1.85258
		2.3435
		0.587454
		58.6746
		24.0041
		48.1647
		9.04899
		2.28106
		2.11745
		1.03478
		45.9897
		38.1371
		28.9322
		80.7919
		98.1689
		13.7452
		2.70203
		69.1882
		86.207
		50.1917
		92.1707
		82.1916
		170.396
		37.019
		2.90998
		124.026
		153.594
		0.420738
		13.814
		1.31423
		1.51789
		0.150703
		45.6142
		6.43377
		1.3189
		7.77481
		3.12527
		2.16705
		56.9729
		25.2913
		22.825
		7.95841
		4.24508
		3.95685
		1.31672
		2.46064
		0.466008
		49.0081
		14.4099

[truncated: 10 more sheets: Figure 7i, Figure 7o, Supplementary Figure 2d, Supplementary Figure 3c, Supplementary Figure 4g, Supplementary Figure 4h, Supplementary Figure 8d, Supplementary Figure 11f, Supplementary Figure 12a, Supplementary Figure 12f]
